# Supplementary material for: Physiological and Transcriptional Characterization the Differential Responses of Two Sorghum bicolor × Sorghum sudanense Cultivars to Cadmium Stress
Source: Plants (Basel). 2026 Mar 19;15(6):950. doi: 10.3390/plants15060950 (PMC13030602; doi:10.3390/plants15060950)
Supplement: Supplementary file 1 [file plants-15-00950-s001.zip › Supplementary Table S1-S6.xls]

## Sheet: Table S1
Table S1 Summary of samples transcriptome sequencing results
Sample	Clean reads	Clean bases(bp)	Q20(%)	Q30(%)	GC(%)
SR-0-1	27442399	8232719700	95.98	89.3	51.63
SR-0-2	21008321	6302496300	96.14	89.71	51.11
SR-0-3	26969473	8090841900	96.22	89.91	51.48
SL-0-1	28481620	8544486000	96.47	90.55	50.72
SL-0-2	28582627	8574788100	96.17	89.78	50.37
SL-0-3	27431170	8229351000	96.17	89.74	50.06
SR-12-1	32242333	9672699900	97.2	91.83	51.06
SR-12-2	29431405	8829421500	97.02	91.37	51.05
SR-12-3	30448303	9134490900	97.08	91.5	50.73
SL-12-1	30316324	9094897200	97.15	91.71	50.07
SL-12-2	28417815	8525344500	97.25	91.98	50.54
SL-12-3	23249469	6974840700	97.15	91.69	50.42
SR-24-1	27240174	8172052200	96.82	90.75	50.85
SR-24-2	21146332	6343899600	97.07	91.46	51.03
SR-24-3	27141193	8142357900	96.92	91.08	50.97
SL-24-1	37372781	11211834300	97.2	91.89	50.85
SL-24-2	37050118	11115035400	97.22	91.95	51.3
SL-24-3	30398466	9119539800	96.93	91.1	50.72
SR-48-1	27481714	8244514200	96.94	91.04	50.61
SR-48-2	28602726	8580817800	96.86	90.87	50.93
SR-48-3	32160536	9648160800	96.79	90.73	50.44
SL-48-1	32059889	9617966700	96.99	91.29	50.91
SL-48-2	30758623	9227586900	96.9	91.11	52.33
SL-48-3	26657761	7997328300	97.32	92.19	50.28
SR-72-1	31756014	9526804200	96.88	90.96	50.6
SR-72-2	46963305	14088991500	97.18	91.82	52
SR-72-3	39569477	11870843100	96.95	91.15	50.94
SL-72-1	29120411	8736123300	97.26	92.05	50.75
SL-72-2	30066020	9019806000	96.99	91.33	52.18
SL-72-3	23268649	6980594700	97.09	91.55	51.34
TR-0-1	27474974	8242492200	96.08	89.55	50.92
TR-0-2	27531389	8259416700	97.16	91.69	50.93
TR-0-3	28498462	8549538600	96.91	91.06	50.89
TL-0-1	25790872	7737261600	96.1	89.43	50.39
TL-0-2	29186311	8755893300	96.24	89.96	50.42
TL-0-3	25984585	7795375500	96.23	89.91	50.54
TR-12-1	34273116	10281934800	96.66	90.36	50.66
TR-12-2	27539956	8261986800	97.02	91.34	50.38
TR-12-3	25542187	7662656100	96.76	90.62	50.63
TL-12-1	29964030	8989209000	97.26	91.98	49.78
TL-12-2	35875648	10762694400	97.38	92.34	49.82
TL-12-3	31654098	9496229400	96.99	91.28	50.37
TR-24-1	28931634	8679490200	97.19	91.81	50.73
TR-24-2	33790273	10137081900	97.21	91.88	50.83
TR-24-3	30874000	9262200000	96.6	90.14	50.85
TL-24-1	31312190	9393657000	97.09	91.53	50.74
TL-24-2	28417888	8525366400	96.77	90.62	50.08
TL-24-3	21802365	6540709500	96.79	90.76	51.13
TR-48-1	27307728	8192318400	96.98	91.21	49.58
TR-48-2	27231224	8169367200	97.05	91.42	50.26
TR-48-3	29407342	8822202600	96.72	90.48	49.87
TL-48-1	30038482	9011544600	97.02	91.36	50.16
TL-48-2	28307178	8492153400	97.05	91.4	50.68
TL-48-3	30585023	9175506900	97	91.29	50.77
TR-72-1	31569303	9470790900	96.55	90	50.49
TR-72-2	29557609	8867282700	97.17	91.75	49.79
TR-72-3	53857972	16157391600	97.75	93.39	51.46
TL-72-1	28669175	8600752500	96.91	91.02	50.69
TL-72-2	30558296	9167488800	97.02	91.38	51.3
TL-72-3	29422080	8826624000	97.44	92.56	51.16

## Sheet:  Table S2
Table S2 Sequence alignment of reads to reference sequence
Sample name	Total reads	Total mapped ratio
SL-0-1	28481620	0.9503
SL-0-2	28582627	0.956
SL-0-3	27431170	0.9565
SL-12-1	30316324	0.9538
SL-12-2	28417815	0.9578
SL-12-3	23249469	0.952
SL-24-1	37372781	0.9551
SL-24-2	37050118	0.9534
SL-24-3	30398466	0.9472
SL-48-1	32059889	0.9408
SL-48-2	30758623	0.949
SL-48-3	26657761	0.9438
SL-72-1	29120411	0.9448
SL-72-2	30066020	0.9525
SL-72-3	23268649	0.9406
SR-0-1	27442399	0.8639
SR-0-2	21008321	0.8975
SR-0-3	26969473	0.8576
SR-12-1	32242333	0.9197
SR-12-2	29431405	0.9237
SR-12-3	30448303	0.9274
SR-24-1	27240174	0.9217
SR-24-2	21146332	0.807
SR-24-3	27141193	0.905
SR-48-1	27481714	0.9329
SR-48-2	28602726	0.9293
SR-48-3	32160536	0.9012
SR-72-1	31756014	0.8954
SR-72-2	46963305	0.898
SR-72-3	39569477	0.8037
TL-0-1	25790872	0.9492
TL-0-2	29186311	0.9489
TL-0-3	25984585	0.9613
TL-12-1	29964030	0.9586
TL-12-2	35875648	0.9421
TL-12-3	31654098	0.957
TL-24-1	31312190	0.9575
TL-24-2	28417888	0.9356
TL-24-3	21802365	0.9516
TL-48-1	30038482	0.9327
TL-48-2	28307178	0.9573
TL-48-3	30585023	0.9572
TL-72-1	28669175	0.9314
TL-72-2	30558296	0.9568
TL-72-3	29422080	0.947
TR-0-1	27474974	0.9174
TR-0-2	27531389	0.9291
TR-0-3	28498462	0.9156
TR-12-1	34273116	0.8809
TR-12-2	27539956	0.8445
TR-12-3	25542187	0.8369
TR-24-1	28931634	0.8751
TR-24-2	33790273	0.9154
TR-24-3	30874000	0.9405
TR-48-1	27307728	0.9246
TR-48-2	27231224	0.9318
TR-48-3	29407342	0.9262
TR-72-1	31569303	0.9447
TR-72-2	29557609	0.9374
TR-72-3	53857972	0.9226

## Sheet: Table S3
Table S3 Summary of DEGs among ten comparison groups
Comparisons	Number of up-regulated unigenes	Number of down-regulated unigenes	Number of differently expressed unigenes
SL-0-vs-SL-12	3553	1748	1805
SL-0-vs-SL-24	6967	3316	3651
SL-0-vs-SL-48	5740	3043	2697
SL-0-vs-SL-72	7726	3887	3839
SR-0-vs-SR-12	5790	2145	3645
SR-0-vs-SR-24	4570	2038	2532
SR-0-vs-SR-48	7443	2842	4601
SR-0-vs-SR-72	8090	3667	4423
TL-0-vs-TL-12	2752	1018	1734
TL-0-vs-TL-24	4512	2632	1880
TL-0-vs-TL-48	5501	3035	2466
TL-0-vs-TL-72	5869	3172	2697
TR-0-vs-TR-12	1106	423	683
TR-0-vs-TR-24	4463	1785	2678
TR-0-vs-TR-48	7794	3579	4215
TR-0-vs-TR-72	7713	3462	4251

## Sheet: Table S4
Table S4 The hub genes of the six selected modules
Gene name	Description	kWithin Valuea
Leaf-specific red module
LOC8082243	uncharacterized protein	184.78
LOC8072065	Predicted oxidoreductase	177.4
LOC8075847	uncharacterized protein LOC8075847	174.72
LOC8054130	uncharacterized protein LOC8054130	174.01
LOC8081067	NHL repeat-containing protein 2	170.91
Leaf-specific turquoise module
LOC8066561	ATP-dependent Clp protease proteolytic subunit-related protein 1, chloroplastic	988.62
LOC8074115	thioredoxin Y, chloroplastic	985.28
LOC8058976	uncharacterized protein LOC8058976	983.73
LOC8055298	hypothetical protein SORBI_3003G336200	979.05
LOC8068886	NADPH-dependent pterin aldehyde reductase	978.92
Leaf-specific tan module
LOC8074727	probable polyamine oxidase 2	41.14
LOC8063402	hypothetical protein BDA96_01G126500	40.92
LOC8083352	nudix hydrolase 8	40.67
LOC8068104	flavonoid 3&apos;-monooxygenase	40.48
LOC8071088	uncharacterized membrane protein At4g09580	40.23
Root-specific blue module
LOC8054721	receptor-like serine/threonine-protein kinase SD1-8	560.07
LOC8076981	scarecrow-like protein 1	537.79
LOC8081702	cysteine-rich receptor-like protein kinase 25	520.81
LOC8083698	probable WRKY transcription factor 47	520.02
LOC8075916	uncharacterized protein LOC8075916	515.28
Root-specific brown module
LOC8078646	myosin-17	354.74
novel.27040	hypothetical protein SORBI_3010G222100	349.41
LOC8065398	uncharacterized protein LOC8065398	335.84
LOC8067048	unnamed protein product	334.06
LOC8071494	hypothetical protein SORBI_3008G177100	321.97
Root-specific purple module
novel.22993	hypothetical protein SORBI_3009G009600	59.9
LOC8054256	cytochrome b561 and DOMON domain-containing protein At5g47530	59.5
LOC8075312	pyrophosphate-energized vacuolar membrane proton pump	57.86
LOC110437123	germin-like protein 12-2	56.97
LOC8065827	uncharacterized protein LOC8065827	56.8
a kWithin Value: The gene connectivity within a module

## Sheet: Table S5
Table S5 Transcription factors indentified in pink module
GeneID	Transcription factor family
LOC8071090	MYB transcription factor family
LOC110436311
LOC110430376
LOC8076554
LOC8078491
LOC8083315
LOC8058501
LOC8057250
LOC8083710
LOC8071095
LOC8069256
LOC8060330
LOC8085197
LOC8059090
LOC8059096
LOC8075673
LOC8071303
LOC8083495
LOC8059562
LOC8078133
LOC8063514
LOC8084002
LOC8059197
LOC8073887
LOC8074528
LOC8056578
LOC8085503
LOC8077654
LOC8071726
LOC8054933
LOC8079379
LOC8074989
LOC8155289
LOC8061725
LOC8078584
LOC8071446
LOC8067417
LOC8064173
LOC8085988
LOC110430297
LOC8070961
LOC8061469
LOC8057485
LOC8064455
LOC110431536
LOC8055374
LOC8058075
LOC8084185
LOC8069941
LOC8061001
LOC8056007
LOC8075389
LOC8077831
LOC8076125
LOC8056462
LOC8066218
LOC8054118
LOC8062184
LOC8063857
LOC8082703
LOC8068182
LOC8065632
LOC8068692
LOC8077571
LOC8085235
LOC110437477
LOC8063920
LOC8057783
LOC8074545
LOC8071213
LOC8086395
LOC8070622
LOC8074465
LOC8069770
LOC8081124
LOC110437489
LOC8083010
LOC8063503
LOC8063318
LOC8073875
LOC8069392
LOC8083751
LOC8073365
LOC8071730
LOC8065907
LOC8086342
LOC8055635
novel.4659
LOC110429526
LOC8084355
LOC8080767
LOC8069461
LOC8065795
LOC8054657
LOC110431541
LOC8066164
LOC110434785
LOC8072765
LOC8079894
LOC8059150
LOC8083688
LOC8079134
LOC8058913
LOC8062226
LOC8075933
LOC110434865
LOC8064234
LOC110434077
LOC8067790
LOC8056325
LOC8058687
LOC8067939
LOC8086015
LOC8086016
LOC8069000
LOC8068060
LOC8077877
LOC8060313
LOC8084840
LOC8086312
LOC110430197
LOC8082420
LOC8078110
LOC8077253
LOC8075668
LOC8070398
LOC8082503
LOC8057846
LOC110431487
LOC8081253
LOC8082166
LOC8080156
LOC8067214
LOC8077024
LOC8070555
LOC8067828
LOC8059988
LOC8064668
LOC8084362
LOC8075177
LOC8073436
LOC8083361
LOC8083975	BHLH transcription factor family
LOC8078088
LOC8155631
LOC8083243
LOC8060174
LOC8082443
LOC8079298
LOC8059164
LOC8067036
LOC8076144
LOC8085252
LOC8058982
LOC110433137
LOC8072429
LOC8055813
LOC8054388
LOC8083275
LOC8054228
LOC8067596
LOC8083560
LOC8057408
LOC8059961
LOC8060932
LOC8055721
LOC8075119
LOC8068325
LOC8078684
LOC8084341
LOC8064032
LOC8075841
LOC8073858
LOC110434506
LOC8065414
LOC8081225
LOC8085047
LOC8083533
LOC8077970
LOC8081049
LOC8066851
LOC8077113
LOC8070469
LOC8076042
LOC8071080
LOC8069684
LOC8084030
LOC8085556
LOC8060491
LOC8060898
LOC110433186
LOC110436601
LOC8054916
LOC8066652
LOC8060380
LOC8055095
LOC8055097
LOC8078627
LOC8056849
LOC8063975
LOC8057082
LOC8081994
LOC8073767
LOC8081697
LOC8060372
LOC8155296
LOC110431996
LOC8074300
LOC110434161
LOC8077274
LOC110429645
LOC8057868
LOC110436582
LOC8079074
LOC8068530
LOC8054189
LOC8066635
LOC8059158
LOC8068362
LOC8056168
LOC8070470
LOC8056734
LOC8077506
LOC8073895
LOC8080455
LOC8071798
LOC8065450
LOC8064490
LOC8081064
LOC8065025
LOC8061041
LOC8079362
LOC8078777
LOC8066689
LOC8085914
LOC110436805
LOC8069641
LOC8063735
LOC8081987
LOC8078980
LOC8078820
LOC8079506
LOC8085389	NAC transcription factor family
LOC8055473
LOC8061449
LOC8054797
LOC8079264
LOC8082601
LOC8069252
LOC8058462
LOC8069118
LOC8058861
LOC8067923
LOC8067880
LOC8074179
LOC8069283
LOC8078339
LOC8078886
LOC8068292
LOC8055710
LOC8055711
LOC8072757
LOC8057074
LOC8069067
LOC8057801
LOC8068557
LOC110433924
LOC8062617
LOC8061852
LOC8080831
LOC8057477
LOC8074593
LOC8062451
LOC8085025
LOC110429792
LOC8060238
LOC8081324
LOC8054756
LOC8084681
LOC110436287
LOC110434003
LOC8066160
LOC8070643
LOC8083201
LOC8085048
LOC110436208
LOC8078572
LOC8078577
LOC8083682
LOC8063245
LOC110430143
LOC8068877
LOC8075407
LOC8066436
LOC8076977
LOC8055331
LOC8058529
LOC8057416
LOC8079825
LOC8055613
LOC8058344
LOC8079742
LOC8067634
LOC8085817
LOC8066098
LOC8070554
LOC8054749
LOC8062364
LOC8081486	WRKY transcription factor family
LOC8055531
LOC110435243
LOC8067178
LOC8063931
LOC8073976
LOC8061067
LOC8083698
LOC8078365
LOC8074454
LOC8066274
LOC8058691
LOC8071033
LOC8063612
LOC8070732
LOC110430291
LOC8070015
LOC8060845
LOC8075540
LOC8067012
LOC8073175
LOC8080015
LOC8064208
LOC8064126
LOC8064699
LOC8074855
LOC8074856
LOC8074857
LOC8074851
LOC8086215
LOC8078942
LOC8078744
LOC110436938
LOC110433107
LOC8057209
LOC8084860
LOC8057730
LOC8064748
LOC8069747
LOC8086449
LOC8067620
LOC8055850
LOC8058421
LOC8058420
LOC8062129
LOC8078230
LOC8083816
LOC8074604
LOC8077007
LOC8054108
LOC8058326
LOC8067618
LOC8067619
LOC8054970
LOC8075807
LOC8084855
LOC8058893
LOC8078649
LOC8068198
LOC8086285
LOC8078145
LOC8058817
LOC8072077
LOC8055943
LOC8078066
LOC8061826
LOC8077628
LOC8078745
LOC8057712
LOC8057714
LOC8060253
LOC8060252
LOC8085397
LOC8085396
LOC8085916
LOC8085033
LOC8082339
LOC8054578
LOC8068964
LOC8076992

## Sheet: Table S6
Table S6 The list of the all the identified transporters
Gene ID	SL0	SL12	SL24	SL48	SL72	TL0	TL12	TL24	TL48	TL72	SR0	SR12	SR24	SR48	SR72	TR0	TR12	TR24	TR48	TR72	Gene Name
LOC8054254	11.09	10.8033	11.5767	15.3967	9.24	9.84333	8.25333	11.3533	11.86	10.0367	10.2533	12.4733	15.6467	4	3.02333	16.97	8.17667	3.83667	8.18	7.07333	sulfate transporter (ST) family
LOC8059189	14.3233	17.37	11.1167	13.71	7.08667	19.65	5.19333	18.6733	19.9533	11.87	4.86	26.4267	3.32667	9.83333	29.3	2.73667	21.38	4.79	7.56	9.75333
LOC8063874	29.6767	33.0067	24.1333	25.8567	22.3733	28.6233	32.44	27.1333	21.32	20.4	12.12	16.74	12.1367	16.1033	19.1967	11.3933	13.5	13.9667	19.4567	16.0567
LOC8068494	8.91333	70.32	2.38	41.73	33.8467	3.58	32.69	18.06	15.8567	36.2633	3.54	1.23	1.76	1.03667	2.40667	1.48	3.6	1.64667	2.84667	1.37667
LOC8068762	3.79333	1.2	10.1567	19.3633	9.89	5.43667	4.12333	23.4333	5.44	3.02667	2.38667	7.48	2.42333	1.50333	4.65	1.42	1.80333	1.83	6.54333	9.62
LOC8070064	32.2033	30.23	13.6467	13.62	10.6067	23.5967	45.2567	19.6033	21.8167	23.5267	3.80667	3.59333	13.46	17.4533	11.02	7.32	7.46	16.26	24.7333	17.0067
LOC8081890	4.28667	9.21	0.706667	1.18333	1.76667	4.61333	5.92	1.53333	1.16667	1.97667	17.2033	9.68667	33.4733	6.66667	9.64667	29.8967	21.4567	20.63	3.72	2.23333
LOC8081891	19.7833	26.1233	15.2667	32.6667	30.7967	13.0067	16.9433	47.89	49.0867	23.6567	5.35	5.76333	4.73	5.76667	9.95667	4.17667	6.24667	7.46	16.1167	14.6133
LOC8082152	29.7	32.9933	89.3	56.87	26.0067	36.8767	13.3933	151.73	16.3	9.09667	10.27	20.3567	10.1	14.5733	37.37	27.36	15.71	7.88	17.27	18.1667
LOC110430905	8.50333	4.0975	3.21775	3.46776	3.35456	6.95667	5.41993	2.97036	4.20322	4.61173	0.94	3.3195	3.10254	3.50254	2.80208	0.84	5.27428	3.04434	4.88189	4.69025	ABC transporter (ABC) family
LOC110431724	129.83	85.6562	48.6035	51.4398	49.5944	105.51	85.3813	47.5621	50.2243	44.5905	23.3633	61.0992	44.6348	54.08	45.0435	18.815	85.5945	49.9989	53.0606	46.7944
LOC110432523	35.9667	16.8938	12.1851	15.9711	19.2547	31.3133	15.6418	15.9446	17.9386	20.9201	4.23333	11.6127	9.98216	14.6102	18.1507	5.235	16.556	18.0278	20.9527	21.6943
LOC110432846	21.1233	32.37	31.1928	20.6641	23.019	35.34	29.9063	34.9888	37.0713	32.68	42.8367	37.544	27.6118	24.3792	29.2499	51.46	27.7995	31.9984	32.873	25.1871
LOC110433445	1.04333	1.94	1.84985	0.77324	0.406045	0.833333	3.16257	1.37877	1.33619	4.38461	2.26667	3.838	1.48141	1.27332	3.90229	3.71	2.11894	0.822682	0.522313	0.957802
LOC110434016	125.063	36.28	36.0999	46.8666	43.9139	74.5333	60.3737	52.072	39.6999	39.5289	17.84	32.596	32.5343	49.2895	47.652	21.24	64.0891	52.816	35.4571	36.5398
LOC110434032	6.03667	1.85875	1.08696	0.887841	1.2456	4.20333	2.74082	0.864224	1.25445	1.53603	0.68	1.89575	0.919565	1.02112	1.20223	0.885	2.51869	0.884889	1.34921	1.78372
LOC110435338	27.3433	15.4587	10.9724	10.6052	13.0654	28.1433	15.3165	11.8927	13.5266	12.6893	6.86	11.7257	9.65891	10.1665	11.0851	5.585	15.5266	13.3361	15.4281	14.8556
LOC110436821	2.81667	0.7225	1.34523	1.64458	2.12744	2.26667	1.77607	1.20419	1.27479	1.22832	1.44667	0.8625	0.769318	0.773511	0.718206	1.51	2.25658	2.22203	2.46211	2.89119
LOC110436956	12.9933	11.7387	10.9638	10.6329	14.9173	13.01	12.4042	10.4142	14.3299	11.0406	6.6	12.3697	9.57911	13.049	10.7139	7.975	11.9463	11.4706	16.4714	13.4187
LOC8054364	41.3	142.222	107.47	144.207	64.9839	65.1333	105.328	77.2318	165.852	75.7521	269.67	151.156	68.6629	171.407	75.6448	281.36	107.523	140.642	76.7075	66.6146
LOC8054577	8.79333	45.2925	35.9282	27.9749	23.8198	15.8267	15.4701	27.4202	33.3907	41.0167	30.75	23.0805	22.7512	28.355	30.2771	76.19	28.7272	33.9643	30.8787	40.3081
LOC8054613	15.09	18.2325	16.4267	15.9063	11.963	13.7233	11.8569	16.4773	12.8187	9.11271	12.94	13.4285	16.791	11.8709	9.469	13.28	14.6067	17.6239	14.0212	11.1547
LOC8054828	5.65333	3.3775	3.17027	2.56349	1.92479	4.51	3.85336	4.29123	2.10456	1.79928	1.49	2.2735	3.53861	2.38193	2.01497	0.9	3.66191	4.42446	2.10351	2.26133
LOC8055178	49.6767	24.0637	50.5422	78.4928	71.864	95.05	46.0764	102.107	104.006	87.6882	24.0033	40.3447	58.886	67.7704	50.9077	24.705	51.7352	113.5	117.428	102.281
LOC8055343	59.2033	41.7	52.3928	60.7701	49.6447	59.5467	58.6489	53.9364	55.9604	48.5827	52.1333	52.862	55.3147	55.4429	50.1192	45.39	54.1398	64.7109	50.3129	48.979
LOC8056528	18.69	11.7812	4.8601	5.2072	6.28559	13.0333	9.79489	5.47266	6.15402	6.31297	2.36667	7.41425	4.24859	5.17817	5.6308	1.825	9.6007	5.93038	7.07915	6.69614
LOC8056618	33.12	33.2425	39.1618	37.8299	33.3156	42.7533	42.0592	45.2337	42.2355	38.0499	34.1633	40.6645	40.676	35.9186	37.4494	32.34	38.8927	47.8191	39.3194	34.5857
LOC8056853	95.4367	64.5775	78.0775	85.4205	81.6132	95.7167	106.859	81.2765	79.3067	76.0584	82.3533	92.8135	86.7254	80.3172	76.909	68.78	92.2627	88.7938	80.5924	79.7755
LOC8056929	31.9533	21.3062	27.9313	31.6763	51.1827	36.2533	32.2622	29.0088	23.784	47.4217	2.85667	16.7852	28.6116	33.128	63.1618	2.975	31.6389	27.9741	25.3991	36.3945
LOC8059205	6.39	13.8725	9.26153	18.615	27.8288	25.74	16.5552	34.2839	24.523	25.2465	10.6933	19.6565	15.7574	19.9007	30.0055	9.07	7.65074	37.7348	25.4419	36.7466
LOC8059239	3.37667	2.1225	1.09186	1.41985	2.01998	2.06667	2.60093	1.67249	1.56898	2.11469	1.42	2.2365	1.67741	1.21284	2.10285	0.94	1.86299	1.43893	1.97985	2.50781
LOC8059546	2.92667	23.46	12.5808	23.2657	12.4434	3.29333	8.11143	17.5604	43.6354	43.9058	18.1567	11.74	16.973	41.258	40.1505	33.13	12.6559	22.9301	16.1936	22.4137
LOC8059825	6.44333	2.21	0.779009	3.07664	1.37759	2.27667	1.10143	1.18549	0.921768	0.616277	0.22	1.89	0.71843	3.40238	1.22394	0.07	0.983061	1.2865	0.81311	0.699468
LOC8060300	5.70667	30.3663	26.3409	39.7004	40.6369	8.19	126.582	49.9019	58.3192	51.7846	99.88	151.325	46.043	52.0943	49.8824	48.715	37.846	41.7231	43.5385	48.1949
LOC8060365	7.65333	5.12625	5.63991	5.32436	4.82531	8.75667	8.17561	6.15347	4.55009	4.60297	3.6	6.27925	6.33427	4.43062	4.63076	3.835	7.50937	6.0205	4.65716	5.15614
LOC8060395	6.01667	22.3375	19.0308	18.4229	13.6961	8.57333	12.0911	12.0414	31.938	26.5873	12.7667	16.5775	11.9601	30.4161	25.3209	36.14	18.3659	18.2502	16.3826	14.201
LOC8060459	12.25	28.2963	28.8746	81.2994	86.4494	11.49	69.9356	70.1313	112.288	96.3	20.0633	76.6292	66.8592	121.318	98.9199	30.545	37.7322	67.5559	84.0855	108.393
LOC8061256	93.8067	141.169	177.446	159.55	114.96	131.953	126.087	190.83	168.23	106.741	200.747	136.48	195.189	150.691	112.456	182.985	140.851	190.933	134.159	108.424
LOC8063109	6.29667	9.87375	15.5004	12.7771	12.5601	13.1367	14.2681	15.0796	17.4946	21.5806	11.6467	18.1867	15.8772	18.2724	23.7743	13.385	12.9326	14.2399	10.6007	11.3244
LOC8065420	39.2733	14.56	12.8173	10.8647	16.2178	14.9933	26.7457	9.78852	12.623	8.78751	9.09	24.23	12.8396	11.6007	10.4725	7.9	18.9408	10.0826	17.1547	15.6754
LOC8066604	24.61	14.2312	12.7173	12.0341	18.4156	22.1367	19.9075	18.3304	18.0264	18.1532	6.55333	14.3223	12.3725	12.5949	15.6222	5.955	17.7711	19.2486	23.3095	18.369
LOC8066626	4.42	4.9625	8.09128	6.3162	6.39574	8.23333	5.62293	10.1839	4.38135	5.46665	0.11	2.4005	8.38733	5.69946	6.43653	0.03	6.06899	10.4534	4.44019	5.36238
LOC8066798	97.5733	79.2437	89.0706	110.917	113.208	87.23	103.408	124.124	116.48	94.8347	117.967	112.935	118.28	100.231	84.2926	94.295	96.754	117.848	130.057	122.744
LOC8066991	9.95667	29.43	24.932	22.5033	22.451	13.1267	29.218	23.8307	23.3986	21.8702	26.4433	30.636	21.9446	21.4505	21.6916	40.1	27.734	25.803	23.1569	20.7815
LOC8067360	4.10667	7.3475	7.83181	6.66611	11.4308	4.99333	6.73879	5.97922	6.38033	7.59042	14.88	8.4515	6.65454	7.3623	8.47297	8.25	6.78268	6.18275	10.7858	7.54577
LOC8067756	29.2233	38.8512	29.5116	19.0513	16.5273	22.7933	27.7006	17.1229	23.099	21.0561	42.72	28.4642	17.7802	20.043	20.2225	59.525	35.6415	20.559	21.1813	17.5337
LOC8069652	1.95667	4.055	6.57787	10.96	8.07781	3.44667	11.4959	9.01914	13.3129	18.282	7.81667	13.691	9.23398	13.27	16.364	6.42	6.51512	9.21988	9.91469	17.7189
LOC8069814	3.97667	2.8525	2.98434	1.88912	2.5217	4.66667	3.12264	2.57703	2.08325	2.56534	1.72	2.4185	3.22919	1.79273	2.64739	1.38	2.99038	2.41386	2.55189	2.51219
LOC8070023	81.68	46.3725	61.5308	115.111	69.232	88.1633	49.9798	77.2382	112.277	82.0211	44.68	45.3685	70.0773	115.946	83.6574	65.1	64.5657	117.785	74.9038	69.3902
LOC8070428	18.94	15.275	10.5846	9.22219	12.3722	14.4767	22.3539	9.12744	9.68923	14.8909	12.4333	14.187	9.33208	11.2946	13.826	16.76	20.802	7.45535	10.2156	12.5887
LOC8071233	4.89	0.86875	5.46298	0.934566	1.78849	15.4233	2.62596	4.14373	1.20601	1.07283	0.333333	0.52175	5.81614	0.682081	1.15978	0.895	2.83085	3.85196	1.90943	0.920404
LOC8071289	1.60667	1.52375	1.34706	1.47116	0.846231	2.95	0.895821	1.62667	0.52533	0.521352	0.0933333	1.42075	1.63672	0.887308	0.739462	0.105	0.799403	1.8481	0.623619	1.26162
LOC8071355	17.68	34.2075	34.1305	28.4096	43.7017	16.2233	51.9028	30.8402	44.6153	34.2857	22.5467	56.8695	38.4015	39.2871	35.3802	23.96	29.7633	27.1472	48.3322	34.3022
LOC8071392	32.73	19.1612	19.6663	20.6103	21.2191	27.03	15.7172	10.123	23.8971	14.9145	19.4533	17.8302	13.6509	24.77	15.6613	17.565	21.4739	17.2719	22.9339	16.3964
LOC8071666	65.0467	19.5412	32.5564	18.0523	13.2599	124.857	21.2737	24.3532	19.7945	8.84612	22.4633	21.4163	33.5423	17.6018	9.99284	25.885	22.7448	21.8262	22.9892	8.36373
LOC8071667	14.7567	30.8462	25.5571	11.7855	5.10009	26.73	23.589	21.9191	8.8046	6.66572	70.14	30.3032	23.1539	8.44221	6.60001	70.415	23.8699	15.0384	7.48066	3.36367
LOC8071674	53.51	9.735	28.5914	29.4757	31.1388	38.0267	13.5087	21.4802	29.6107	29.8569	0.303333	10.601	30.8416	32.2651	27.4984	0.1	13.7698	20.68	33.0515	33.0081
LOC8071675	14.6367	3.83	3.2095	6.47123	4.81865	9.68667	5.04571	3.0304	6.3737	5.42916	0.0166667	2.41	2.91279	6.96589	4.57409	0	5.41653	3.02863	6.33053	5.57702
LOC8072128	25.45	12.0612	9.26472	7.88934	10.0213	19.5667	14.6515	7.83785	8.90244	10.5486	3.65667	9.23025	8.57496	8.44705	10.1402	3.075	14.8431	7.56541	9.67892	10.2712
LOC8073352	55.3067	21.3687	17.7992	16.3274	14.997	42.7433	27.2714	16.5632	17.7946	14.3367	7.21333	17.3397	16.0927	16.6925	12.8267	5.125	28.1945	17.4819	18.7692	15.8567
LOC8073522	18.36	19.4737	14.4976	48.2336	13.9884	19.07	9.64096	27.6083	44.2423	18.2357	20.74	12.2568	24.4082	46.9062	18.7098	37.135	15.223	44.8155	17.5989	17.298
LOC8074123	44.8433	29.9812	37.8173	29.0778	28.4596	51.5	38.6686	35.8216	29.3589	27.359	28.9767	35.0502	37.321	28.4125	28.8228	28.485	37.9612	34.1145	29.877	25.6327
LOC8074144	12.9533	7.0975	8.00873	7.16389	7.9031	10.6533	8.93793	6.39038	8.95171	7.147	7.16333	8.3555	7.71268	7.79198	6.52901	4.47	8.04113	7.4272	9.76167	8.36386
LOC8074367	114.717	104.311	80.4061	151.254	209.668	93.0367	167.211	113.755	215.418	276.729	6.30667	72.7062	69.8252	162.153	211.693	6.035	182.173	120.715	218.068	284.998
LOC8074734	3.45333	1.5725	1.35562	1.87082	1.43666	2.76	2.6355	1.39011	1.17655	0.973605	1.84333	2.3285	1.4308	1.14583	1.08524	1.55	1.92936	1.99573	1.52665	1.34194
LOC8076352	86.12	51.3563	26.0824	23.6209	16.6277	59.0033	22.4885	47.6331	31.5488	24.2865	1.27667	23.9692	26.7918	20.5416	15.5254	0.875	21.7969	50.4362	33.2041	26.1081
LOC8076705	12.76	103.434	83.1653	47.3821	62.5513	43.88	94.5318	62.9417	46.6431	61.2694	166.2	120.903	65.1622	40.8217	70.1859	190.195	70.4074	60.8445	57.439	46.9099
LOC8076723	15.18	38.9963	51.7273	45.7966	42.1578	79.2633	15.6182	99.9024	79.7507	57.7516	64.6767	18.6373	50.5568	26.9152	27.6811	62.205	33.7112	107.306	89.7044	69.0845
LOC8078474	11.5533	15.1888	16.5206	12.966	16.0294	14.7433	16.3888	11.6647	19.7516	13.6257	41.7833	22.8217	11.7229	15.3409	14.9399	28.885	16.4941	9.2021	21.5659	16.2237
LOC8079323	0.733333	0.7	0.72902	0.60795	0.565643	0.226667	0.592	1.12957	0.466489	0.51338	1.28333	0.744	1.187	0.545421	0.483663	1.45	0.673143	0.645653	0.559498	0.627626
LOC8079561	5.73333	9.25125	15.2472	12.2764	7.81943	21.0833	25.5409	16.0757	13.382	7.94101	31.74	29.6462	17.8696	12.9338	8.67706	16.385	14.9601	13.4651	8.306	10.9559
LOC8079723	4.69667	6.4925	9.80439	7.98718	12.6967	9.53333	8.78521	9.35172	6.17647	16.6738	2.72333	6.5665	12.1421	8.14531	20.6167	3.73	6.79074	8.00025	7.43664	14.0548
LOC8080137	25.5933	3.175	6.07944	11.698	21.8427	10.5233	8.72271	5.77305	14.212	21.2743	4.19	13.339	5.20135	14.044	16.4404	0.86	7.6161	6.31615	27.1189	37.8035
LOC8080533	30.44	48.7163	69.5282	59.0478	86.1108	55.4167	69.4999	45.7702	47.5971	89.2445	0.386667	37.6193	69.4212	61.6397	92.6615	0.465	73.4871	42.1143	45.6253	88.8649
LOC8081398	49.0733	46.715	11.9985	16.2591	18.6554	40.6167	33.9687	15.1736	16.6732	21.2758	3.49	25.431	9.20551	16.3027	18.3408	2.67	35.1698	16.1134	17.2276	21.8851
LOC8081456	4.09333	1.96375	1.43113	2.76337	3.60603	1.96333	3.77554	1.45533	2.89558	3.01686	0.69	3.28875	1.1973	3.70905	3.858	0.125	2.82793	1.51362	2.90223	2.93098
LOC8081469	27.4367	25.2025	28.1338	28.0567	28.8145	26.6633	31.2444	28.2205	29.8495	28.266	31.9267	31.8805	28.3934	29.1567	28.1021	30.19	29.6063	29.3972	31.1914	25.9137
LOC8082827	57.3233	42.8725	53.1753	36.2147	29.896	58.2167	47.9081	47.0917	37.3121	29.5081	43.9233	40.6065	53.8422	32.065	28.0466	42.9	53.6169	44.3531	33.9717	29.494
LOC8083267	1.20333	51.0925	26.2282	18.9809	69.8925	2	68.2021	13.5426	32.3925	19.2039	43.6167	87.9545	14.9383	30.7973	25.3175	79.65	31.4074	18.3461	65.3875	27.6163
LOC8083425	15.62	3.665	3.23003	7.08992	6.80718	5.12333	5.26157	3.88612	9.27163	4.38137	3.76	9.511	3.90286	9.05142	4.8096	1.61	4.00022	6.53945	7.15023	10.0759
LOC8083774	2.74	23.6575	25.2132	40.6594	21.2553	13.2167	7.05479	22.2029	71.2882	41.0242	39.18	12.4535	19.3105	70.1571	38.6393	47.29	21.9421	38.7861	28.2369	28.7535
LOC8084685	13.58	19.105	20.2323	16.3798	20.9964	22.07	20.6307	19.8621	18.2531	19.3812	25.0133	21.085	18.8146	16.1414	21.8281	22.26	19.5958	19.9289	18.9947	18.1573
LOC8084807	26.8833	26.1425	35.6023	54.9543	53.087	40.2867	50.8718	37.7403	50.8509	24.1589	64.8033	68.3825	28.8318	59.1363	31.1124	62.99	38.016	53.21	49.3687	36.4141
LOC8085502	3.83333	22.1813	20.0234	36.558	32.7998	5.21	29.7949	31.7839	30.6102	22.0494	32.5067	34.9642	29.4176	30.2011	25.2957	37.125	20.7536	38.5963	31.9686	27.8456
LOC8086226	36.2133	31.635	28.5335	29.6021	47.0694	40.7933	39.7499	38.1511	37.6202	44.2202	10.59	32.679	35.4876	36.1517	48.5313	7.29	33.4243	33.9244	38.4757	41.7786
LOC8086346	117.487	45.9525	44.2062	73.8579	65.732	178.553	75.1758	55.7483	94.7687	65.7568	28.41	61.3305	35.068	90.0911	58.7274	31.89	81.0837	65.9555	87.3041	67.3024
LOC8155297	4.62667	1.77125	1.04625	0.907878	1.51928	4.3	2.52632	0.816046	1.02485	1.57223	0.553333	1.48425	0.902322	1.01398	1.60561	0.635	2.43376	0.775149	1.29498	1.41175
LOC8055978	5.66333	9.08667	5.17333	12.1967	9.81667	4.80333	4.54	8.8	7.69333	6.38667	10.6167	7.97667	26.1433	17.98	13.6067	25.99	15.9633	31.79	10.73	10.22	Heavy metal ATPase (HMA) family
LOC8065111	47.8467	40.3833	22.1533	28.4633	21.5567	39.3867	49.7567	25.9167	33.89	35.09	10.97	11.7433	11.4967	13.47	11.6967	10.74	10.6233	14.6167	18.5933	15.5133
LOC8065564	19.16	22.99	37.95	42.6667	27.1233	15.5233	23.4233	33.4333	27.4	16.0767	12.89	33.0067	46.1833	76.5833	77.6767	9.27	14.4233	31.6233	51.16	99.3667
LOC8078468	8.40333	7.01	4.44333	4.56	2.43	6.44667	7.99	2.93667	4.44667	3.61667	3.12667	3.52333	3.42	4.57667	5.16	5.07	5.39	3.15667	9.47667	8.48
LOC8082897	3.02	4.85667	8.56	3.2	3.23	6.09667	3.59333	14.6333	7.32	4.19667	78.2067	51.8567	370.317	94.7933	49.0367	106.333	92.6467	136.197	26.1433	32.3
LOC8054634	256.403	539.973	239.503	168.49	557.73	313.143	759.573	546.283	301.513	536.143	113.613	335.877	69.07	56.1367	47.2833	97.97	43.9667	64.7033	191.533	71.66	Nitrate transporter protein (NRT) family
LOC8069516	3.07333	3.02667	1.14333	7.25333	0.95	4.03333	0.896667	10.09	7.80333	0.63	3.58333	7.53	2.34667	10.33	7.04667	2.18	2.22	5.14333	8.79	7.1
LOC8073590	7.58	10.8433	17.2167	20.9267	9.82667	10.6867	2.55333	5.54333	3.23667	0.88	1.10667	0.67	0.743333	7.09667	3.76	0.263333	0.28	1.10333	2.63667	3.22333
LOC8074542	2.66333	3.20667	49.1033	26.03	17.6633	11.2233	2.51	24.1367	7.96333	5.00333	0.31	0.246667	0.133333	0.593333	0.78	0.266667	0.0333333	0.18	1.07	0.243333
LOC110433327	5.81	21.5767	1.75333	6.93667	4.78333	1.49	10.1233	3.51333	4.55667	6.72	1.25	16.53	8.58333	10.0067	9.03	2.05	1.13	5.46	5.12	8.6
LOC110433833	26.7033	23.6033	24.0167	37.81	45.21	38.9533	31.4533	48.9933	24.13	26.7733	19.41	27.44	19.1567	14.02	20.0467	17.8167	21.9733	17.1567	28.0467	22.8933
LOC110434162	2.05667	4.51667	17.5833	29.03	19.0533	7.4	3.78667	15.2733	3.01	14.6767	0.02	0.0133333	0.233333	0.00666667	0.71	0.866667	0.0166667	0.213333	0.07	0.1
LOC110435376	3.00667	6.65333	1.56667	2.23667	1.46667	2.09667	3.32	4.37333	3.92	1.88	9.68333	11.2933	18.4867	21.1933	40.08	6.31667	7.73667	19.71	39.6633	42.7267
LOC110436140	24.37	15.73	13.44	11.62	7.86667	23.3567	20.0867	10.6133	12.2667	9.55	10.7633	18.5567	14.0667	21.6267	25.5467	11.0067	13.57	11.6367	20.9667	19.3867
LOC8054157	4.92333	16.84	10.6633	14.86	12.8067	19.25	9.98667	16.7833	13.85	9.23	38.8067	121.04	67.0533	70.7733	85.8633	31.95	40.9033	56.1633	155.823	106.017
LOC8055690	2.92	2.21667	63.0533	26.8367	52.1967	14.48	2.05667	31.21	25.19	24.06	1.45333	1.30667	0.276667	0.07	1.4	1.48333	0.456667	0.816667	3.90333	6.1
LOC8057176	4.46	4.46667	13.2467	16.7533	9.79667	7.97667	1.15	6.30333	4.36	3.20333	12.4433	36.64	34.23	28	30.62	19.61	10.8967	20.34	33.1433	56.78
LOC8058104	5.10333	10.0167	101.06	52.3267	17.5733	10.7467	0.603333	20.6433	3.45333	0.9	6.11	7.04667	8.11667	10.0567	13.66	5.03	3.73	3.04	11.7233	7.31333
LOC8058179	3.52667	3.57	0.41	0.243333	0.143333	0.573333	2.29667	0.896667	0.963333	0.793333	0.72	0.79	0.216667	0.33	0.676667	0.946667	0.55	0.613333	3.89667	1.53667
LOC8058505	54.62	24.4033	30.78	31.5167	17.9633	43.7033	32.5467	33.3467	28.58	20.71	15.92	27.1767	18.75	11.93	13.0867	22.1767	19.3233	22.6933	23.4833	16.6867
LOC8059989	84.1433	31.7167	47.8	63.24	42.3933	56.31	38.1833	56.1633	33.3933	21.33	33.17	52.2433	53.93	44.1367	64.7033	37.04	46.63	40.4767	30.4333	38.36
LOC8060183	4.64667	9.35667	5.55667	9.95333	3.28	1.27667	1.75667	0.813333	1.40667	1.25667	4.58333	32.3067	37.9933	25.6633	30.6767	4.2	3.00333	8.27333	5.28333	2.94333
LOC8060184	0.283333	0.193333	0.176667	0.196667	0.16	0.0833333	0.18	0.03	0.0666667	0.04	0.256667	0.626667	0.406667	0.666667	0.403333	0.136667	0.153333	0.213333	0.26	0.266667
LOC8060993	12.7833	15.17	11.6533	9.46	6.01667	12.3967	14.4133	9.57333	9.47333	8.21333	5.98333	13.6333	9.56333	14.04	14.9733	4.93	6.24667	8.80333	16.7133	15.2833
LOC8061488	13.1733	10.6067	18.5367	22.5967	20.6067	15.24	18.3667	13.4333	9.48333	12.7867	0.703333	2.94667	1.69	11.55	17.1733	0.266667	0.356667	1.60333	8.58333	20.27
LOC8062441	4.48	4.5	4.01	3.10667	2.63	3.34	3.34333	3.22667	4.87667	3.69667	8.21333	11.73	7.00667	10.5167	10.4467	6.53667	6.27667	6.07667	23.45	17.3033
LOC8063327	1.68667	1.22333	6.85	3.71	3.88	1.76	2.74	2.92	1.62333	3.03667	0.23	1.86667	0.716667	2.37	4.13667	0.136667	0.1	1.12667	2.81333	3.91333
LOC8063365	6.21667	3.01667	2.34333	4.09	1.32	2.76333	3.29667	4.79333	1.56667	1.15667	0.0766667	0.133333	0.123333	0.223333	0.416667	0.0866667	0.163333	0.223333	0.253333	0.386667
LOC8063907	8.58	0.716667	6.26333	5.84667	11.04	5.04333	2.16333	8.36667	9.63	16.7267	0.273333	0.38	0.17	0.61	3.79	0.173333	0.12	0.0866667	1.92667	2.18
LOC8065037	5.97667	7.11333	11.6333	11.5867	19.8767	7.24333	6.35667	9.83667	17.3033	21.6933	7.98667	10.4967	9.41667	11.89	15.3233	8.53667	8.19667	6.99	12.62	14.41
LOC8065254	47.7067	26.03	60.15	20.0833	23.7867	55.35	40.08	27.16	20.0167	12.3133	0.553333	1.71667	3.04	0.696667	10.04	1.38333	0.2	0.5	35.4667	26.9433
LOC8066531	9.64	6.85	19.97	21.5567	12.5933	8.34	4.14333	9.66333	5.99667	7.21667	8.84667	10.7567	14.3267	13.4667	16.24	7.52333	8.35667	10.1533	13.98	11.88
LOC8067439	65.8667	25.2833	20.8933	29.0733	24.2	52.8933	40.12	28.2133	20.4433	19.3233	12.05	13.3867	7.01333	6.20333	15.8233	11.5233	8.06	5.18667	11.63	7.84333
LOC8067440	4.49667	1.91	0.413333	0.483333	0.0866667	2.06667	1.33	0.22	0.136667	0.12	0.493333	0.59	0.136667	0.166667	0.183333	0.326667	0.44	0.27	0.76	0.91
LOC8067856	38.4967	20.1567	98.4433	58.7567	41.2167	63.42	18.5233	107.953	46.2933	27.4233	47.94	37.5733	62.95	32.07	138	100.697	36.7167	35.93	90.2433	91.33
LOC8069535	2.98667	4.28333	3.04	3.90667	1.60333	2.17333	3.01	2.04667	3.71333	4.8	0.243333	0.93	0.256667	0.72	0.976667	0.436667	0.323333	0.303333	1.45	1.48333
LOC8070561	16.68	23.66	43.8033	45.6733	42.1	44.2	51.5867	48.7367	26.41	54.6367	2.30333	16.5567	2.68	4.71333	13.79	6.88	1.69	2.25667	18.5467	18.84
LOC8076956	8.19	9.57	7.31667	10.8267	5.83	5.85667	6.39667	7.10333	4.06333	2.48	0.323333	1.05667	0.77	4.71333	2.55333	0.42	0.136667	1.33667	4.52667	1.67333
LOC8079011	25.41	25.3	28.28	31.7933	4.63667	14.7933	3.28667	22.58	6.69667	3.43333	52.1267	35.53	44.1633	31.86	33.93	58.9233	57.5067	35.7033	39.7733	30.14
LOC8079230	1.95	2.1	42.0367	9.09667	51.9767	15.5233	4.90667	45.86	13.7967	28.3567	0	0	0.00666667	0	0.00666667	0.0466667	0.0133333	0.0133333	0.0366667	0.0233333
LOC8081572	65.4033	81.1567	69.1133	108.977	102.623	53.3133	53.7933	72.3	88.4567	107.313	43.8533	46.4167	53.7733	46.8567	44.3867	43.3633	41.88	42.7533	49.99	50.11
LOC8083632	7.90667	9.22333	7.53	11.3967	111.803	10.8567	4.59333	28.5233	34.3333	69.3067	0.19	0.15	0.293333	0.433333	0.4	0.156667	0.00666667	0.143333	1.95667	0.703333
LOC8083635	6.58333	17.4633	9.93667	15.21	31.79	5.65333	13.06	11.44	9.54333	14.34	0.52	0.313333	1.78667	1.21667	7.49333	0.336667	0.253333	1.72667	5.50333	5.92667
LOC8083733	32.63	30.7133	19.2933	0.126667	16.5933	24.7767	29.3967	17.5167	12.4967	11.0067	0.5	0.34	0.333333	0.02	0.356667	0.3	0.143333	0.7	3.25333	1.81333
LOC8084235	6.89	2.48333	0.246667	2.67667	3.20333	1.16333	3.04667	0.55	0.743333	0.576667	0.0333333	0.0666667	0.01	0.0266667	0.0966667	0.01	0.00666667	0.00666667	0.9	0.24
LOC8085237	15.49	13.76	14.2667	11.0533	7.62333	15.69	13.8467	10.0367	10.6067	7.82	3.09667	12.49	5.24	10.9333	17.9933	6.75	6.19333	4.00667	12.7467	10.69
LOC8085518	186.493	81.9567	47.9233	61.4867	54.9933	103.62	76.6233	40.1667	18.4667	30.4133	0.78	0.413333	2.19667	0.343333	0.216667	0.523333	0.41	0.933333	1.77333	0.936667
LOC8086258	158.827	99.7333	44.5033	71.38	57.4833	82.31	159.247	38.5833	64.07	87.48	1.07	4.75	2.34	3.42667	9.54	0.946667	1.92333	1.51667	6.45667	11.34
LOC8086280	1.73	3.19	8.65	5.89667	5.31667	7.15333	2.95667	3.06333	3.69333	2.32	40.0167	18.89	25.9233	11.84	15.2767	27.6067	45.0633	21.0933	17.7667	12.35
LOC8086281	5.25667	14.7733	16.6367	14.9067	12.9367	8.63	25.7567	25.7867	16.23	25.2067	45.5033	66.2533	53.6333	67.7667	71.7467	43.9667	47.7567	53.3333	98.3033	79.9233
LOC110435277	117.403	24.0033	14.2167	10.3867	3.26333	82.31	17.6633	39.3167	12.0633	2.97667	83.6633	11.1167	14.08	6.51	5.78333	102.76	61.2433	20.1267	10.04	7.84	Yellow stripe-like transporters (YSL)
LOC8056023	498.43	238.863	130.213	130.947	25.1067	361.857	197.09	184.003	53.8	20.4367	20.84	18.1533	13.1933	8.51667	14.91	31.7433	17.9667	14.9067	43.9	23.79
LOC8066186	16.78	40.02	18.7233	28.7033	9.40667	12.82	35.7533	14.41	11.12	7.77333	5.25	13.0167	11.0667	33.9767	32.75	3.92333	5.17	13.46	33.2567	32.7767
LOC8070972	63.8067	59.57	24.37	118.293	44.7967	72.3867	57.4533	45.3233	28.95	31.01	26.5833	48.5533	40.8	55.9133	77.8467	40.2967	50.81	42.6367	36.1633	55.49
LOC8070973	12.5467	8.68667	9.65667	6.48333	4.51	11.1167	11.6333	7.48333	6.03	4.91333	6.16333	7.48333	6.00667	7.99667	8.62	6.63667	6.78667	7.24	11.01	9.95667
LOC8083109	37.28	8.39333	6.52	7.34	4.04333	30.9667	4.9	13.8467	1.76333	1.19667	15.8033	2.68333	4.88333	1.08667	8.53	13.4733	14.8267	6.84667	3.54333	3.16667
LOC8083338	50.2033	13.2333	17.9967	28.32	21.2833	34.3533	22.5033	19.0433	15.2	10.2633	5.81333	8.12	21.5133	18.6067	23.14	7.84333	8.91333	10.3433	12.0467	14
LOC110431959	135.58	98.8467	119.757	229.873	94.0767	77.6833	69.9167	51.88	56.1267	65.2133	47.97	177.537	60.4333	148.353	224.39	29.5333	23.72	36.4633	228.77	186.117	Zinc/iron regulated transporter protein (ZIP) family
LOC8055718	93.0433	69.4833	82.39	60.7667	82.9067	72.57	79.2567	78.2033	70.9767	83.5267	24.7533	25.6967	38.81	32.86	52.4667	23.17	21.0133	44.5533	54.02	58.86
LOC8063959	3.49667	3.59	10.1933	2.05	3.98333	24.8667	4.3	30.21	8.94	5.34	1.37667	5.34667	0.88	0.596667	2.84333	2.59667	0.28	0.8	4.67	3.11
LOC8069132	226.603	121.147	92.5633	145.377	122.133	177.417	114.973	76.7167	146.537	107.717	18.1933	14.4467	27.2333	22.87	13.7533	18.8733	13.19	18.1567	36.9733	19.88
LOC8074137	3.8	2.42	1.20667	2.13	0.08	1.22	0.0966667	8.62667	1.98667	0.693333	11.7133	18.0167	14.1167	56.04	39.5167	6.53333	13.64	48.4667	91.8933	65.23
LOC8076308	16.6133	16.4167	31.7233	14.27	13.4633	19.44	17.0467	18.4067	27.08	10.9033	41.0333	20.4933	80.73	48.4367	19.24	35.9467	45.69	49.91	36.0467	36.3633
LOC8076738	12.16	3.78	13.6033	13.83	12.8167	11.5567	3.27333	9.90333	20.39	10.36	29.1133	17.3233	24.54	17.68	12.78	31.53	28.6533	26.0233	21.8833	15.02
LOC8080928	30.3167	29.4567	20.69	15.5567	10.88	31.8067	27.0367	13.33	12.25	10.3433	7.58	12.85	7.06333	15.9467	15.17	6.59333	8.1	10.4033	24.9867	24.94
LOC8085004	6.64	0.393333	0.746667	2.15333	0.206667	1.43667	0.07	0.0133333	0.11	0.206667	6.09667	1.21667	8.26333	4.14	2.50333	15.78	5.39	6.98	5.34	5.47667
LOC8085156	89.41	60.6367	71.0367	81.04	56.4033	110.88	78.22	54.4367	63.74	118.627	8.14	10.3867	12.0133	16.6067	20.6533	4.64667	3.54333	12.43	24.3333	27.3867
LOC110432205	158.313	82.39	236.63	443.037	332.243	151.94	86.08	280.137	167.91	161.81	264.54	579.493	359.143	590.063	812.487	322.447	288.717	289.75	820.563	838.427	Copper transporter(CTR)
LOC8075294	3.36667	4.39	4.79	7.71333	9.05667	3.26	2.53667	3.42333	4.45333	6.27333	0.256667	0.363333	0.0966667	0	0.0766667	0.05	0.0733333	0.07	0.0166667	0.173333
LOC8079265	26.28	11.0633	47.58	120.883	40.7867	23.6467	6.88667	100.113	87.8267	106.963	24.4467	58.6267	34.9567	121.883	160.497	44.86	22.0267	25.94	207.98	157.557
